# Supplementary material for: Binding proteins of destruxin A from Metarhizium against insect cell
Source: BMC Microbiol. 2023 Apr 4;23:96. doi: 10.1186/s12866-023-02843-8 (PMC10071776; doi:10.1186/s12866-023-02843-8)
Supplement: Supplementary file 1 — Additional file 1: Table S1. Candidate DA binding protein isolated in cell lysis group. [file 12866_2023_2843_MOESM1_ESM.xls]

## Sheet: Sheet1
Table S1. Candidate DA binding protein isolated in cell lysis group.
Protein accession	Protein annotation
NP_001040383.1	Interleukin enhancer binding factor
AWK60412.1	Prolyl endopeptidase
NP_001037072.1	ADP/ATP translocase
NP_001037083.1	Thiol peroxiredoxin
XP_004930981.1	Lysine--tRNA ligase
XP_004931685.2	Beta-alanine transporter isoform X1
XP_004932152.2	Clustered mitochondria protein homolog
XP_004927094.2	Cohesin subunit SA-2
NP_001091831.1	Enolase
NP_001040475.1	Mitochondrial aldehyde dehydrogenase
XP_004929915.1	Probable medium-chain specific acyl-CoA dehydrogenase, mitochondrial isoform X2
XP_012548400.2	E3 ubiquitin-protein ligase UBR4
XP_037874256.1	Dynein heavy chain, cytoplasmic isoform X2
XP_037875619.1	ATP-citrate synthase
XP_004927774.1	Sorting nexin lst-4
XP_037872037.1	Protein purity of essence isoform X4
XP_037873880.1	Microtubule-actin cross-linking factor 1
NP_001116811.1	Muscle glycogen phosphorylase
XP_012553105.1	Protein transport protein Sec23A isoform X2
XP_004930752.2	Putative tRNA pseudouridine synthase Pus10
XP_037876602.1	Nucleolar protein 56
XP_012547957.1	Uncharacterized protein LOC101738399 isoform X3
XP_004925158.1	Mannosyl-oligosaccharide glucosidase
XP_004927872.1	COP9 signalosome complex subunit 3 isoform X1
XP_012551133.2	Cullin-associated NEDD8-dissociated protein 1
XP_004927838.1	N-acetylglucosamine-6-phosphate deacetylase
XP_004932682.2	Lysine-specific demethylase 3B
NP_001157948.1	Sarco/endoplasmic reticulum calcium ATPase
NP_001037408.2	PTB-associated splicing factor isoform X1
XP_004924832.1	Splicing factor 3B subunit 1
NP_001040300.1	Fumarylacetoacetase
XP_004929693.2	Isoleucine--tRNA ligase, cytoplasmic
XP_021209106.1	Actin-related protein 2
BAX35242.1	Outer kinetochore Ndc80
XP_012550790.2	FACT complex subunit spt16 isoform X2
XP_004923311.1	AFG3-like protein 2
NP_001040416.1	Leukotriene A-4 hydrolase
NP_001165386.1	Isocitrate dehydrogenase
XP_004925184.1	26S proteasome non-ATPase regulatory subunit 11
AEI58998.1	Heat shock protein 70-3
AGR44803.1	Actin-4
XP_004927463.1	EH domain-containing protein 3 isoform X2
XP_012551474.1	Importin-7 isoform X1
XP_021208994.1	Importin-5
XP_004922826.1	Host cell factor 1
XP_004928171.1	Integrator complex subunit 11
XP_004928876.1	Cell cycle control protein 50A isoform X1
XP_037871666.1	E3 SUMO-protein ligase RanBP2
