# Supplementary material for: Binding proteins of destruxin A from Metarhizium against insect cell
Source: BMC Microbiol. 2023 Apr 4;23:96. doi: 10.1186/s12866-023-02843-8 (PMC10071776; doi:10.1186/s12866-023-02843-8)
Supplement: Supplementary file 2 — Additional file 2: Table S2. Candidate DA binding protein isolated in live cell group. [file 12866_2023_2843_MOESM2_ESM.xls]

## Sheet: Sheet1
Table S2. Candidate DA binding protein isolated in live cell group.
Protein accession	Protein annotation
XP_012549286.1	Serrate RNA effector molecule homolog isoform X2
XP_021205409.1	La-related protein 1
NP_001036839.1	Polyubiquitin
XP_004932814.1	Laminin subunit gamma-1
XP_004927948.1	Eukaryotic translation initiation factor 5B
XP_012546069.1	Nucleolar and coiled-body phosphoprotein 1
BAF73623.1	Imaginal disk growth factor
XP_004921870.1	Cell growth-regulating nucleolar protein
XP_004928508.1	Cytosolic non-specific dipeptidase
XP_021201876.1	Heterogeneous nuclear ribonucleoprotein Q-like
XP_004927345.1	Metal transporter CNNM4
AGR44790.1	Actin-4
NP_001040338.1	26S protease regulatory subunit 6B
XP_012551929.1	Vesicle amine transport protein isoform X1
XP_004923047.1	Dolichyl-diphosphooligosaccharide-protein glycosyltransferase subunit STT3A
XP_004931921.1	Psuccinyl-CoA:3-ketoacid coenzyme A transferase 1_ mitochondria
XP_021208067.1	THO complex subunit 1
XP_004925701.1	Pinin
ACU25861.1	Sarco/endoplasmic reticulum calcium ATPase
XP_012546183.2	Ras GTPase-activating protein-binding protein 2
ACN29696.1	Calreticulin
XP_004927917.2	Cysteine--tRNA ligase_ cytoplasmic
ABJ97185.1	Dolichyl-diphosphooligosaccharide protein glycotransferase
XP_004931987.1	Phospholipase A-2-activating protein
AGO02039.1	Vasa intronic protein
ABG54288.1	EIF3-S8
XP_004923797.1	GPI mannosyltransferase 3
XP_004926522.1	Dipeptidyl peptidase 3 isoform X1
NP_001041705.1	H+ transporting ATP synthase beta subunit isoform 2
AFC01234.1	DnaJ-20
XP_004929660.1	Arrestin domain-containing protein 3
XP_004929216.1	Manganese-transporting ATPase 13A1
XP_004932541.1	Nuclear autoantigenic sperm protein
XP_004930078.1	Lamin-C
BAD93613.1	Protein disulfide-isomerase like protein ERp57
NP_001040290.1	Aldehyde dehydrogenase isoform 2
XP_012544312.1	Niemann-Pick C1 protein
NP_001036885.1	Alpha-tubulin
XP_004923401.1	26S protease regulatory subunit 6A-B
NP_001040279.1	Serine hydroxymethyltransferase
AFG30049.1	Hsp90-related protein TRAP1
XP_012545563.1	Proteasome 26S non-ATPase subunit 12 isoform X1
NP_001036957.1	Hsc70/Hsp90-organizing protein HOP
AEB39782.1	HSP90_ partial
ABG54290.1	Eukaryotic translation initiation factor 5
AFK85026.1	Aminopeptidase N-10
XP_021204971.1	Symplekin
XP_012544935.1	Glycosylated lysosomal membrane protein A-like
XP_012545194.1	Uncharacterized protein LOC101735738 isoform X2
XP_004923672.1	Ubiquitin-like modifier-activating enzyme 1
XP_021202546.1	Bifunctional glutamate/proline--tRNA ligase isoform X2
XP_004931759.1	ADP-ribosylation factor 2
XP_004921990.1	U3 small nucleolar RNA-associated protein 14 homolog C
XP_004929846.1	Failed axon connections isoform X1
ABH10797.1	Poly A binding protein
XP_021207182.1	Zinc finger CCCH domain-containing protein 15 homolog
AFG30048.1	Heat shock protein 90 beta
NP_001037171.1	Protein disulfide isomerase precursor
XP_004924523.1	Serine/threonine-protein phosphatase 2A 56 kDa regulatory subunit epsilon isoform
XP_012547207.1	97 kDa heat shock protein isoform X1
NP_001037003.1	Transitional endoplasmic reticulum ATPase TER94
XP_012546450.1	Reticulon-1-A isoform X2
Q1HPK6.1	Translation elongation factor 2
XP_021202005.1	Uncharacterized protein LOC101744639
NP_001037054.1	Dihydrolipoamide dehydrogenase
XP_012544954.1	Spectrin beta chain_ non-erythrocytic 5
XP_004927743.1	Calnexin
NP_001040158.1	Transketolase
XP_004927272.1	Exportin-2
AEI58998.1	Heat shock protein 70-3
NP_001036876.1	Heat shock protein 83
NP_001268822.1	Neutral alpha-glucosidase AB-like precursor
NP_001036892.1	Heat shock cognate protein
XP_021207214.1	Nucleoprotein TPR
XP_004924702.3	UDP-glucose:glycoprotein glucosyltransferase
XP_021206134.1	Protein disulfide-isomerase A5 isoform X1
XP_004931696.1	Arginine--tRNA ligase, cytoplasmic
XP_004928340.1	Hypoxia up-regulated protein 1
XP_004931205.1	Moesin/ezrin/radixin homolog 1 isoform X2
XP_004933460.1	Threonine--tRNA ligase, cytoplasmic isoform X2
NP_001163865.1	Translation elongation factor 2 isoform 2
XP_004923175.1	Heterogeneous nuclear ribonucleoprotein U-like protein 1
NP_001266361.1	Heat shock protein 75 kDa, mitochondrial-like
NP_001116811.1	Muscle glycogen phosphorylase
XP_004924663.1	E3 SUMO-protein ligase RanBP2
NP_001164650.1	Scavenger receptor class B member 3
XP_021202583.1	26S protease regulatory subunit 4
XP_004923904.2	Tripeptidyl-peptidase 2 isoform X1
XP_012544915.1	Lon protease homolog, mitochondrial isoform X1
XP_004929453.1	Leucine-rich PPR motif-containing protein, mitochondrial
XP_021205566.1	EIF-2-alpha kinase activator GCN1
XP_004927122.1	Ubiquitin carboxyl-terminal hydrolase 5
XP_021202868.1	Presequence protease, mitochondrial
XP_012547867.1	Spectrin alpha chain isoform X3
NP_001037171.1	Protein disulfide isomerase precursor
XP_004922927.1	Inner nuclear membrane protein Man1
XP_021208994.1	Importin-5
XP_004932709.2	LETM1 and EF-hand domain-containing protein 1, mitochondrial
XP_012544894.1	Neutral and basic amino acid transport protein rBAT isoform X2
XP_021203950.1	Myosin heavy chain
AHX71939.1	COP complex beta subunit
NP_001136443.1	Clathrin heavy chain
NP_001040122.1	EN protein binding/engrailed nuclear homeoprotein-regulated protein
XP_012548085.1	Eukaryotic translation initiation factor 3 subunit C isoform X1
NP_001037510.1	Elongation factor 1-alpha
XP_004925540.1	Exportin-1
XP_021206993.1	Microtubule-actin cross-linking factor 1
XP_021203286.1	Nuclear valosin-containing protein-like
XP_012551474.1	Importin-7 isoform X1
XP_004924528.1	Ribosome-binding protein 1 isoform X1
XP_021202376.1	Low-density lipoprotein receptor-related protein 2
XP_012545193.1	Uncharacterized protein LOC101735738 isoform X1
XP_021207501.1	Constitutive coactivator of PPAR-gamma-like protein 1
XP_012551456.1	Laminin subunit alpha
XP_012551510.1	Plexin domain-containing protein 2 isoform X2
XP_004921642.1	Chromodomain-helicase-DNA-binding protein Mi-2 homolog
XP_012550513.1	Nucleolar GTP-binding protein 2
XP_021208590.1	ATP-citrate synthase-like, partial
XP_012549036.1	Protein scabrous
XP_012547030.1	Ubiquitin carboxyl-terminal hydrolase 7 isoform X5
XP_004923679.1	Structural maintenance of chromosomes protein 1A
XP_004932096.2	Uncharacterized protein LOC101744580
NP_001037452.1	Alanine--tRNA ligase, cytoplasmic
XP_012545381.1	Vacuolar protein sorting-associated protein 13C
NP_001040421.1	SPARC precursor
XP_004923659.1	Valine--tRNA ligase
XP_012543786.2	Limbic system-associated membrane protein
XP_004930758.1	Acetyl-CoA carboxylase isoform X2
XP_012544872.1	Methionine--tRNA ligase, cytoplasmic
XP_004932830.1	Importin-7 isoform X2
XP_004929693.1	Isoleucine--tRNA ligase, cytoplasmic
XP_004932646.1	Cytosolic purine 5'-nucleotidase isoform X2
XP_012547253.1	THO complex subunit 2 isoform X1
XP_004932811.1	Pyruvate dehydrogenase phosphatase regulatory subunit, mitochondrial isoform X1
XP_012551415.1	ATP-binding cassette sub-family F member 2 isoform X1
XP_004928316.1	Alpha-actinin, sarcomeric
XP_004928073.2	Laminin subunit beta-1
ABG43001.1	Splicing factor proline- and glutamine-rich
XP_004932233.1	Gamma-glutamyltranspeptidase 1 isoform X3
XP_021202749.1	CAD protein
XP_021204705.1	MAP kinase-activating death domain protein
XP_004933719.1	RRP12-like protein
XP_004922174.1	Altered inheritance of mitochondria protein 21 isoform X2
XP_021201805.1	E3 UFM1-protein ligase 1 homolog
XP_012546846.1	Pre-mRNA-processing-splicing factor 8
XP_021205901.1	Dynein heavy chain, cytoplasmic
XP_021205573.1	MRNA-capping enzyme isoform X1
XP_004926041.1	Nucleolar protein 9
XP_004932096.2	Uncharacterized protein LOC101744580
